# Supplementary material for: The Sertoli Cell Complement Signature: A Suspected Mechanism in Xenograft Survival
Source: Int J Mol Sci. 2023 Jan 18;24(3):1890. doi: 10.3390/ijms24031890 (PMC9916409; doi:10.3390/ijms24031890)
Supplement: Supplementary file 1 [file ijms-24-01890-s001.zip]

Archive with 1 entries (1 files):
- ijms-2161806-supplementary.pdf
